# Supplementary material for: Prediction of drug cocktail effects when the number of measurements is limited
Source: PLoS Biol. 2017 Oct 26;15(10):e2002518. doi: 10.1371/journal.pbio.2002518 (PMC5675459; doi:10.1371/journal.pbio.2002518)
Supplement: S1 Table — Viability was measured using the neutral read assay. 5%CI and 95%CI mark 5% and 95% confidence intervals from bootstrapping. Interaction is I = log(1+viability-Bliss) where Bliss is the product of the single drugs effects. Antagonism and synergy are marked in blue and pink, and denote cases where I>0 or I<0 together with the demand that I = 0 is outside the 95% confidence interval. Cocktails in bold are synergistic/antagonistic for both cell lines. (XLSX) [file pbio.2002518.s007.xlsx]

## Sheet: Sheet1
Cell survival and interactions of all drug combinations in the present study. Viability was measured using the neutral read assay. 5%CI and 95%CI mark 5% and 95% confidence intervals from bootstrapping. Interaction is I=log(1+viability-Bliss) where Bliss is the product of the single drugs effects. Antagonism and synergy are marked in blue and pink, and denote cases where I>0 or I<0 together with …
		H1299					HeLa
	Drug cocktail	viability	ste	Inetraction	5% CI	95% CI	viability	ste	Inetraction	5% CI	95% CI
Singles	CPT	0.77	0.0142822				0.733111	0.0194674
	CisPt	0.8193	0.013072				0.647054	0.0256288
	CbPt	0.769	0.0129617				0.26648	0.0356085
	NCZ	0.734	0.0169767				0.83323	0.0171371
	MG132	0.68062	0.0183085				0.701718	0.0181846
	Etopo	0.715191	0.0114285				0.708499	0.0215855
Pairs	CPT+CisPt	0.666937	0.0177732	0.0433678	0.00839009	0.0755553	0.619416	0.0217955	0.128203	0.0977368	0.155597
	CPT+CbPt	0.581046	0.0196663	-0.0148607	-0.0521629	0.0231471	0.0867168	0.00515227	-0.136937	-0.18886	-0.0881925
	CPT+NCZ	0.657481	0.0194353	0.0656124	0.0353249	0.0947898	0.663889	0.0269428	0.102062	0.0735549	0.130689
	CPT+MG132	0.662534	0.0110829	0.120804	0.0922888	0.147894	0.75524	0.0150872	0.207066	0.166344	0.243234
	CPT+Etopo	0.513358	0.0121751	-0.0490365	-0.0821831	-0.0177024	0.600229	0.0193953	0.0675385	0.0350961	0.0969032
	CisPt+CbPt	0.730522	0.0154824	0.0824809	0.054536	0.110318	0.112847	0.0174812	-0.0681071	-0.0907781	-0.0468844
	CisPt+NCZ	0.715535	0.0219415	0.0967609	0.0683862	0.123171	0.872262	0.0385634	0.243144	0.193035	0.290521
	CisPt+MG132	0.742104	0.0180739	0.151477	0.119695	0.179479	0.795654	0.0291623	0.280468	0.239605	0.323611
	CisPt+Etopo	0.683271	0.0164471	0.081568	0.057428	0.106519	0.631025	0.0149139	0.14644	0.109081	0.18456
	CbPt+NCZ	0.409791	0.0227787	-0.167942	-0.230012	-0.114044	NaN	NaN	NaN	NaN	NaN
	CbPt+MG132	0.584332	0.0156509	0.0622136	0.0311985	0.0926443	0.24652	0.0318223	0.0526178	0.0338526	0.0723956
	CbPt+Etopo	0.642706	0.0159255	0.0831992	0.0579609	0.107375	0.174831	0.00821901	-0.0233863	-0.056518	0.00581557
	NCZ+MG132	0.471501	0.0152486	-0.0437505	-0.0832378	-0.00820158	0.778144	0.0207438	0.14728	0.106399	0.187155
	NCZ+Etopo	0.78185	0.0191773	0.226242	0.197366	0.254721	0.771989	0.031892	0.176019	0.132121	0.217296
	MG132+Etopo	0.722883	0.0175421	0.206189	0.176059	0.236758	0.834212	0.0221487	0.27582	0.229678	0.321259
Triplets	CPT+CisPt+CbPt	0.372027	0.0363885	-0.06919	-0.125584	-0.0116664	0.0754092	0.00203858	-0.0695037	-0.0979575	-0.0418579
	CPT+CisPt+NCZ	0.30713	0.0324285	-0.155432	-0.257141	-0.0680283	0.602942	0.0241007	0.186124	0.13303	0.234597
	CPT+CisPt+MG132	0.369127	0.0117989	-0.0354202	-0.0972325	0.0217988	0.546361	0.0141236	0.178517	0.137721	0.219787
	CPT+CisPt+Etopo	0.399096	0.039531	-0.027231	-0.117756	0.0674208	0.413939	0.00725477	0.0594603	0.026083	0.0932781
	CPT+CbPt+NCZ	0.531102	0.0146638	0.0519205	-0.011784	0.116333	NaN	NaN	NaN	NaN	NaN
	CPT+CbPt+MG132	0.306032	0.01673	-0.0639344	-0.131285	-0.00255295	0.0843015	0.0352137	-0.0698443	-0.0890979	-0.0512065
	CPT+CbPt+Etopo	0.318633	0.0333968	-0.0809863	-0.198097	0.0403609	0.0245202	0.00353674	-0.143846	-0.18662	-0.104821
	CPT+NCZ+MG132	0.278711	0.0484556	-0.113528	-0.18099	-0.0463303	0.626131	0.0188786	0.194221	0.168941	0.216843
	CPT+NCZ+Etopo	0.341828	0.00142991	-0.0773402	-0.139755	-0.0194512	0.544352	0.00480813	0.142792	0.0983029	0.190331
	CPT+MG132+Etopo	0.577307	0.0320688	0.143359	0.0464931	0.25378	0.63542	0.0139886	0.216149	0.156703	0.268419
	CisPt+CbPt+NCZ	0.179375	0.0121371	-0.354549	-0.454369	-0.258274	NaN	NaN	NaN	NaN	NaN
	CisPt+CbPt+MG132	0.546126	0.0149826	0.0816209	-0.0157609	0.171106	0.0960965	0.00168758	-0.0359674	-0.0636504	-0.0110447
	CisPt+CbPt+Etopo	0.521823	0.0168359	0.0232003	-0.0264398	0.0718516	0.0688461	0.00742743	-0.0672662	-0.0948413	-0.0422124
	CisPt+NCZ+MG132	0.218222	0.0114074	-0.249754	-0.419344	-0.0959361	0.743505	0.0156837	0.263247	0.227039	0.300819
	CisPt+NCZ+Etopo	0.682603	0.0118769	0.201657	0.149847	0.251532	0.635579	0.0106675	0.200868	0.165473	0.236523
	CisPt+MG132+Etopo	0.716903	0.0148984	0.264057	0.213474	0.308067	0.611278	0.0122915	0.23984	0.211631	0.267714
	CbPt+NCZ+MG132	0.150292	0.0108817	-0.304296	-0.509451	-0.135736	NaN	NaN	NaN	NaN	NaN
	CbPt+NCZ+Etopo	0.292014	0.00710097	-0.0475075	-0.119494	0.0230923	NaN	NaN	NaN	NaN	NaN
	CbPt+MG132+Etopo	0.495065	0.0118848	0.173619	0.116054	0.231366	0.190351	0	0.0454254	0.0228989	0.0698326
	NCZ+MG132+Etopo	0.296993	0.00775152	0.0194413	-0.0124314	0.0540135	0.714967	0.020389	0.247298	0.202459	0.296902
Quadruplets	CPT+CisPt+CbPt+NCZ	0.142268	0.0038136	-0.151894	-0.207842	-0.10398	NaN	NaN	NaN	NaN	NaN
	CPT+CisPt+CbPt+MG132	0.187877	0.0070462	-0.0661306	-0.137222	0.0011014	0.0253712	0.00188522	-0.0862085	-0.126938	-0.0509459
	CPT+CisPt+CbPt+Etopo	0.10007	0.0165386	-0.21673	-0.280704	-0.154333	0.024709	0.00146096	-0.086876	-0.114879	-0.0618684
	CPT+CisPt+NCZ+MG132	0.167763	0.00911021	-0.0595358	-0.113151	-0.00852217	0.4834	0.0238849	0.172824	0.144343	0.19844
	CPT+CisPt+NCZ+Etopo	0.147561	0.00584567	-0.130051	-0.169678	-0.0889518	0.408623	0.00830694	0.122691	0.0916512	0.156334
	CPT+CisPt+MG132+Etopo	0.159691	0.00734227	-0.0878232	-0.154194	-0.0179088	NaN	NaN	NaN	NaN	NaN
	CPT+CbPt+NCZ+MG132	0.161115	0.00482631	-0.143427	-0.230799	-0.0670459	NaN	NaN	NaN	NaN	NaN
	CPT+CbPt+NCZ+Etopo	0.137426	0.0100019	-0.215202	-0.280993	-0.154682	NaN	NaN	NaN	NaN	NaN
	CPT+CbPt+MG132+Etopo	0.250584	0.00691146	-0.0269803	-0.0868482	0.0327051	0.0313035	0.00238633	-0.0573575	-0.0860029	-0.0336394
	CPT+NCZ+MG132+Etopo	0.211327	0.0065409	-0.0794291	-0.118479	-0.0415444	0.772806	0.0247838	0.395894	0.366472	0.422229
	CisPt+CbPt+NCZ+MG132	0.101982	0	-0.23576	-0.319321	-0.155574	NaN	NaN	NaN	NaN	NaN
	CisPt+CbPt+NCZ+Etopo	0.210884	0.00520882	-0.100799	-0.172271	-0.0309934	NaN	NaN	NaN	NaN	NaN
	CisPt+CbPt+MG132+Etopo	0.546191	0.00733607	0.222655	0.189361	0.258267	0.0397617	0.0079482	-0.0635637	-0.0908488	-0.0378255
	CisPt+NCZ+MG132+Etopo	0.368874	0.0141412	0.0827896	0.0315771	0.132096	0.804422	0.00555828	0.402816	0.372595	0.434839
	CbPt+NCZ+MG132+Etopo	0.105353	0.00790497	-0.196674	-0.252189	-0.141435	NaN	NaN	NaN	NaN	NaN
Quintuplets	CPT+CisPt+CbPt+NCZ+MG132	0.223011	0.0396973	-0.187851	-0.273489	-0.106392	NaN	NaN	NaN	NaN	NaN
	CPT+CisPt+CbPt+NCZ+Etopo	0.269077	0.0245166	0.00173666	-0.0556138	0.053654	NaN	NaN	NaN	NaN	NaN
	CPT+CisPt+CbPt+MG132+Etopo	0.426142	0.0113244	0.0639294	0.000821823	0.126017	-0.000264427	0.000584297	-0.0593626	-0.0824119	-0.0373295
	CPT+CisPt+NCZ+MG132+Etopo	0.264266	0.0121454	0.0111118	-0.0561819	0.078182	0.57942	0.0128771	0.318925	0.296883	0.341999
	CPT+CbPt+NCZ+MG132+Etopo	0.171563	0.0328712	-0.1501	-0.250342	-0.0564662	NaN	NaN	NaN	NaN	NaN
	CisPt+CbPt+NCZ+MG132+Etopo	0.197833	0.0072041	-0.0902127	-0.143423	-0.0346056	NaN	NaN	NaN	NaN	NaN
Sextuplet	CPT+CisPt+CbPt+NCZ+MG132+Etopo	0.292068	0.029058	0.0399432	-0.0099358	0.090274	NaN	NaN	NaN	NaN	NaN
