# Supplementary material for: Prediction of drug cocktail effects when the number of measurements is limited
Source: PLoS Biol. 2017 Oct 26;15(10):e2002518. doi: 10.1371/journal.pbio.2002518 (PMC5675459; doi:10.1371/journal.pbio.2002518)
Supplement: S1 Data — (XLSX) [file pbio.2002518.s008.xlsx]

## Sheet: fig3_data
			exp	Best alpha	Pair	Bliss
Triplets	H1299	CPT+CisPt+CbPt	0.372027	0.527174	0.532064	0.485132
		CPT+CisPt+NCZ	0.30713	0.549582	0.560144	0.463052
		CPT+CisPt+MG132	0.369127	0.556385	0.572637	0.429376
		CPT+CisPt+Etopo	0.399096	0.480319	0.48367	0.451186
		CPT+CbPt+NCZ	0.531102	0.399399	0.395665	0.434623
		CPT+CbPt+MG132	0.306032	0.466624	0.474285	0.403015
		CPT+CbPt+Etopo	0.318633	0.436389	0.437846	0.423486
		CPT+NCZ+MG132	0.278711	0.445828	0.453197	0.384673
		CPT+NCZ+Etopo	0.341828	0.501537	0.513705	0.404212
		CPT+MG132+Etopo	0.577307	0.482165	0.495848	0.374815
		CisPt+CbPt+NCZ	0.179375	0.462784	0.462821	0.462451
		CisPt+CbPt+MG132	0.546126	0.547732	0.562832	0.428819
		CisPt+CbPt+Etopo	0.521823	0.553588	0.566395	0.4506
		CisPt+NCZ+MG132	0.218222	0.490416	0.500368	0.409302
		CisPt+NCZ+Etopo	0.682603	0.596228	0.618264	0.430092
		CisPt+MG132+Etopo	0.716903	0.580676	0.605429	0.398813
		CbPt+NCZ+MG132	0.150292	0.340541	0.33601	0.384173
		CbPt+NCZ+Etopo	0.292014	0.448506	0.453784	0.403687
		CbPt+MG132+Etopo	0.495065	0.50409	0.521039	0.374329
		NCZ+MG132+Etopo	0.296993	0.497572	0.516223	0.357291
	HeLa	CPT+CisPt+CbPt	0.0754092	0.0817214	0.0778551	0.126408
		CPT+CisPt+NCZ	0.602942	0.574531	0.598911	0.395253
		CPT+CisPt+MG132	0.546361	0.574227	0.610093	0.332869
		CPT+CisPt+Etopo	0.413939	0.466983	0.484365	0.336085
		CPT+CbPt+MG132	0.0843015	0.128032	0.127063	0.137087
		CPT+CbPt+Etopo	0.0245202	0.0990113	0.0953937	0.138412
		CPT+NCZ+MG132	0.626131	0.601545	0.624626	0.428644
		CPT+NCZ+Etopo	0.544352	0.541051	0.554641	0.432787
		CPT+MG132+Etopo	0.63542	0.58361	0.614949	0.364478
		CisPt+CbPt+MG132	0.0960965	0.145732	0.148776	0.120995
		CisPt+CbPt+Etopo	0.0688461	0.112594	0.111578	0.122164
		CisPt+NCZ+MG132	0.743505	0.687671	0.734879	0.378327
		CisPt+NCZ+Etopo	0.635579	0.617933	0.651857	0.381983
		CisPt+MG132+Etopo	0.611278	0.603483	0.647178	0.321694
		CbPt+MG132+Etopo	0.190351	0.182938	0.189615	0.132485
		NCZ+MG132+Etopo	0.714967	0.67097	0.707903	0.414254
Quadruplets	H1299	CPT+CisPt+CbPt+NCZ	0.142268	0.373371	0.379317	0.356087
		CPT+CisPt+CbPt+MG132	0.187877	0.404815	0.433265	0.330191
		CPT+CisPt+CbPt+Etopo	0.10007	0.385753	0.399624	0.346962
		CPT+CisPt+NCZ+MG132	0.167763	0.38911	0.417431	0.315162
		CPT+CisPt+NCZ+Etopo	0.147561	0.410863	0.441481	0.331171
		CPT+CisPt+MG132+Etopo	0.159691	0.399738	0.436462	0.307086
		CPT+CbPt+NCZ+MG132	0.161115	0.303219	0.305728	0.295813
		CPT+CbPt+NCZ+Etopo	0.137426	0.334724	0.343087	0.310839
		CPT+CbPt+MG132+Etopo	0.250584	0.352639	0.377161	0.288233
		CPT+NCZ+MG132+Etopo	0.211327	0.357829	0.390597	0.275114
		CisPt+CbPt+NCZ+MG132	0.101982	0.34265	0.352488	0.314753
		CisPt+CbPt+NCZ+Etopo	0.210884	0.394921	0.418972	0.33074
		CisPt+CbPt+MG132+Etopo	0.546191	0.419065	0.465026	0.306687
		CisPt+NCZ+MG132+Etopo	0.368874	0.410164	0.458974	0.292729
		CbPt+NCZ+MG132+Etopo	0.105353	0.32581	0.344855	0.274757
	HeLa	CPT+CisPt+CbPt+MG132	0.0253712	0.0944698	0.0964744	0.0887027
		CPT+CisPt+CbPt+Etopo	0.024709	0.0774315	0.0737653	0.0895599
		CPT+CisPt+NCZ+MG132	0.4834	0.464417	0.551482	0.277356
		CPT+CisPt+NCZ+Etopo	0.408623	0.413979	0.471592	0.280036
		CPT+CbPt+MG132+Etopo	0.0313035	0.108242	0.112224	0.0971261
		CPT+NCZ+MG132+Etopo	0.772806	0.462616	0.53229	0.303694
		CisPt+CbPt+MG132+Etopo	0.0397617	0.114955	0.126766	0.0857248
		CisPt+NCZ+MG132+Etopo	0.804422	0.492485	0.603191	0.268045
Quintuplets	H1299	CPT+CisPt+CbPt+NCZ+MG132	0.223011	0.293228	0.293228	0.24236
		CPT+CisPt+CbPt+NCZ+Etopo	0.269077	0.313176	0.313176	0.25467
		CPT+CisPt+CbPt+MG132+Etopo	0.426142	0.339304	0.339304	0.236149
		CPT+CisPt+NCZ+MG132+Etopo	0.264266	0.346529	0.346529	0.225401
		CPT+CbPt+NCZ+MG132+Etopo	0.171563	0.270183	0.270183	0.211563
		CisPt+CbPt+NCZ+MG132+Etopo	0.197833	0.322892	0.322892	0.225109
	HeLa	CPT+CisPt+CbPt+MG132+Etopo	-0.000264427	0.0839216	0.0839216	0.0628458
		CPT+CisPt+NCZ+MG132+Etopo	0.57942	0.44974	0.44974	0.196506

## Sheet: fig4_data
			exp result	Pair Model	Bliss	Isserlis	Regression				Pair Model	Bliss	Isserlis	Regression
H1299	Triplets	CPT+CisPt+CbPt	0.372027	0.532064	0.485132	0.581163	0.583537		h1299+hela, 3+4+5+6 (N=66)	R^2	0.542939	0.289959	-0.788245	-12.1062
		CPT+CisPt+NCZ	0.30713	0.560144	0.463052	0.653065	0.677595			EV	0.68942	0.301664	0.1306	-7.65099
		CPT+CisPt+MG132	0.369127	0.572637	0.429376	0.709413	0.763695			RMS	0.148444	0.185019	0.293622	0.7949
		CPT+CisPt+Etopo	0.399096	0.48367	0.451186	0.521329	0.518493
		CPT+CbPt+NCZ	0.531102	0.395665	0.434623	0.378383	0.360199
		CPT+CbPt+MG132	0.306032	0.474285	0.403015	0.548865	0.558157
		CPT+CbPt+Etopo	0.318633	0.437846	0.423486	0.458243	0.452693
		CPT+NCZ+MG132	0.278711	0.453197	0.384673	0.527505	0.533928
		CPT+NCZ+Etopo	0.341828	0.513705	0.404212	0.640631	0.652858
		CPT+MG132+Etopo	0.577307	0.495848	0.374815	0.63023	0.655963
		CisPt+CbPt+NCZ	0.179375	0.462821	0.462451	0.49729	0.463192
		CisPt+CbPt+MG132	0.546126	0.562832	0.428819	0.688991	0.738727
		CisPt+CbPt+Etopo	0.521823	0.566395	0.4506	0.673267	0.711946
		CisPt+NCZ+MG132	0.218222	0.500368	0.409302	0.59941	0.611695
		CisPt+NCZ+Etopo	0.682603	0.618264	0.430092	0.793652	0.888764
		CisPt+MG132+Etopo	0.716903	0.605429	0.398813	0.790426	0.919087
		CbPt+NCZ+MG132	0.150292	0.33601	0.384173	0.302049	0.293885
		CbPt+NCZ+Etopo	0.292014	0.453784	0.403687	0.558694	0.510098
		CbPt+MG132+Etopo	0.495065	0.521039	0.374329	0.662587	0.725248
		NCZ+MG132+Etopo	0.296993	0.516223	0.357291	0.685369	0.74585
	Quadruplets	CPT+CisPt+CbPt+NCZ	0.142268	0.379317	0.356087	0.457194	0.430421
		CPT+CisPt+CbPt+MG132	0.187877	0.433265	0.330191	0.644524	0.745989
		CPT+CisPt+CbPt+Etopo	0.10007	0.399624	0.346962	0.506752	0.53014
		CPT+CisPt+NCZ+MG132	0.167763	0.417431	0.315162	0.646123	0.732297
		CPT+CisPt+NCZ+Etopo	0.147561	0.441481	0.331171	0.675668	0.784573
		CPT+CisPt+MG132+Etopo	0.159691	0.436462	0.307086	0.701601	0.881698
		CPT+CbPt+NCZ+MG132	0.161115	0.305728	0.295813	0.338025	0.326566
		CPT+CbPt+NCZ+Etopo	0.137426	0.343087	0.310839	0.46555	0.417967
		CPT+CbPt+MG132+Etopo	0.250584	0.377161	0.288233	0.569348	0.64579
		CPT+NCZ+MG132+Etopo	0.211327	0.390597	0.275114	0.685105	0.787335
		CisPt+CbPt+NCZ+MG132	0.101982	0.352488	0.314753	0.437153	0.442073
		CisPt+CbPt+NCZ+Etopo	0.210884	0.418972	0.33074	0.649555	0.672327
		CisPt+CbPt+MG132+Etopo	0.546191	0.465026	0.306687	0.790919	1.06915
		CisPt+NCZ+MG132+Etopo	0.368874	0.458974	0.292729	0.834168	1.12832
		CbPt+NCZ+MG132+Etopo	0.105353	0.344855	0.274757	0.506613	0.543263
	Quintuplets	CPT+CisPt+CbPt+NCZ+MG132	0.223011	0.293228	0.24236	-0.00465989	0.519325
		CPT+CisPt+CbPt+NCZ+Etopo	0.269077	0.313176	0.25467	-0.017052	0.582399
		CPT+CisPt+CbPt+MG132+Etopo	0.426142	0.339304	0.236149	0.104117	1.00646
		CPT+CisPt+NCZ+MG132+Etopo	0.264266	0.346529	0.225401	0.0569424	1.25919
		CPT+CbPt+NCZ+MG132+Etopo	0.171563	0.270183	0.211563	0.0329348	0.562745
		CisPt+CbPt+NCZ+MG132+Etopo	0.197833	0.322892	0.225109	0.101796	0.952916
	Sextuplet	CPT+CisPt+CbPt+NCZ+MG132+Etopo	0.292068	0.248203	0.173334	0.648022	1.04354
HeLa	Triplets	CPT+CisPt+CbPt	0.0754092	0.0778551	0.126408	0.0510855	0.0479513
		CPT+CisPt+NCZ	0.602942	0.598911	0.395253	0.794647	0.907507
		CPT+CisPt+MG132	0.546361	0.610093	0.332869	0.840902	1.1182
		CPT+CisPt+Etopo	0.413939	0.484365	0.336085	0.617677	0.698066
		CPT+CbPt+MG132	0.0843015	0.127063	0.137087	0.168659	0.117773
		CPT+CbPt+Etopo	0.0245202	0.0953937	0.138412	0.0727346	0.0657455
		CPT+NCZ+MG132	0.626131	0.624626	0.428644	0.808328	0.910213
		CPT+NCZ+Etopo	0.544352	0.554641	0.432787	0.670874	0.710804
		CPT+MG132+Etopo	0.63542	0.614949	0.364478	0.838892	1.03754
		CisPt+CbPt+MG132	0.0960965	0.148776	0.120995	0.208734	0.182935
		CisPt+CbPt+Etopo	0.0688461	0.111578	0.122164	0.116904	0.101908
		CisPt+NCZ+MG132	0.743505	0.734879	0.378327	1.02189	1.42746
		CisPt+NCZ+Etopo	0.635579	0.651857	0.381983	0.879337	1.1124
		CisPt+MG132+Etopo	0.611278	0.647178	0.321694	0.902914	1.30198
		CbPt+MG132+Etopo	0.190351	0.189615	0.132485	0.254672	0.271382
		NCZ+MG132+Etopo	0.714967	0.707903	0.414254	0.959615	1.20971
	Quadruplets	CPT+CisPt+CbPt+MG132	0.0253712	0.0964744	0.0887027	0.129516	0.11412
		CPT+CisPt+CbPt+Etopo	0.024709	0.0737653	0.0895599	0.0516277	0.0500414
		CPT+CisPt+NCZ+MG132	0.4834	0.551482	0.277356	1.11428	2.18031
		CPT+CisPt+NCZ+Etopo	0.408623	0.471592	0.280036	0.860598	1.33743
		CPT+CbPt+MG132+Etopo	0.0313035	0.112224	0.0971261	0.158096	0.149824
		CPT+NCZ+MG132+Etopo	0.772806	0.53229	0.303694	0.996538	1.63521
		CisPt+CbPt+MG132+Etopo	0.0397617	0.126766	0.0857248	0.217354	0.2772
		CisPt+NCZ+MG132+Etopo	0.804422	0.603191	0.268045	1.29683	3.05458
	Quintuplets	CPT+CisPt+CbPt+MG132+Etopo	-0.000264427	0.0839216	0.0628458	0.540414	0.199832
		CPT+CisPt+NCZ+MG132+Etopo	0.57942	0.44974	0.196506	0.534979	5.39156

## Sheet: H1299_MAT
		s1	s2	s3	s4	s5	s6	p1	p2	p3	p4	p5	p6	p7	p8	p9	p10	p11	p12	p13	p14	p15	exp result	Pair Model	Bliss	Isserlis	Regression
Triplets	CPT+CisPt+CbPt	0.77	0.8193	0.769	0	0	0	0.666937	0.581046	0.730522	0	0	0	0	0	0	0	0	0	0	0	0	0.372027	0.532064	0.485132	0.581163	0.583537
	CPT+CisPt+NCZ	0.77	0.8193	0.734	0	0	0	0.666937	0.657481	0.715535	0	0	0	0	0	0	0	0	0	0	0	0	0.30713	0.560144	0.463052	0.653065	0.677595
	CPT+CisPt+MG132	0.77	0.8193	0.68062	0	0	0	0.666937	0.662534	0.742104	0	0	0	0	0	0	0	0	0	0	0	0	0.369127	0.572637	0.429376	0.709413	0.763695
	CPT+CisPt+Etopo	0.77	0.8193	0.715191	0	0	0	0.666937	0.513358	0.683271	0	0	0	0	0	0	0	0	0	0	0	0	0.399096	0.48367	0.451186	0.521329	0.518493
	CPT+CbPt+NCZ	0.77	0.769	0.734	0	0	0	0.581046	0.657481	0.409791	0	0	0	0	0	0	0	0	0	0	0	0	0.531102	0.395665	0.434623	0.378383	0.360199
	CPT+CbPt+MG132	0.77	0.769	0.68062	0	0	0	0.581046	0.662534	0.584332	0	0	0	0	0	0	0	0	0	0	0	0	0.306032	0.474285	0.403015	0.548865	0.558157
	CPT+CbPt+Etopo	0.77	0.769	0.715191	0	0	0	0.581046	0.513358	0.642706	0	0	0	0	0	0	0	0	0	0	0	0	0.318633	0.437846	0.423486	0.458243	0.452693
	CPT+NCZ+MG132	0.77	0.734	0.68062	0	0	0	0.657481	0.662534	0.471501	0	0	0	0	0	0	0	0	0	0	0	0	0.278711	0.453197	0.384673	0.527505	0.533928
	CPT+NCZ+Etopo	0.77	0.734	0.715191	0	0	0	0.657481	0.513358	0.78185	0	0	0	0	0	0	0	0	0	0	0	0	0.341828	0.513705	0.404212	0.640631	0.652858
	CPT+MG132+Etopo	0.77	0.68062	0.715191	0	0	0	0.662534	0.513358	0.722883	0	0	0	0	0	0	0	0	0	0	0	0	0.577307	0.495848	0.374815	0.63023	0.655963
	CisPt+CbPt+NCZ	0.8193	0.769	0.734	0	0	0	0.730522	0.715535	0.409791	0	0	0	0	0	0	0	0	0	0	0	0	0.179375	0.462821	0.462451	0.49729	0.463192
	CisPt+CbPt+MG132	0.8193	0.769	0.68062	0	0	0	0.730522	0.742104	0.584332	0	0	0	0	0	0	0	0	0	0	0	0	0.546126	0.562832	0.428819	0.688991	0.738727
	CisPt+CbPt+Etopo	0.8193	0.769	0.715191	0	0	0	0.730522	0.683271	0.642706	0	0	0	0	0	0	0	0	0	0	0	0	0.521823	0.566395	0.4506	0.673267	0.711946
	CisPt+NCZ+MG132	0.8193	0.734	0.68062	0	0	0	0.715535	0.742104	0.471501	0	0	0	0	0	0	0	0	0	0	0	0	0.218222	0.500368	0.409302	0.59941	0.611695
	CisPt+NCZ+Etopo	0.8193	0.734	0.715191	0	0	0	0.715535	0.683271	0.78185	0	0	0	0	0	0	0	0	0	0	0	0	0.682603	0.618264	0.430092	0.793652	0.888764
	CisPt+MG132+Etopo	0.8193	0.68062	0.715191	0	0	0	0.742104	0.683271	0.722883	0	0	0	0	0	0	0	0	0	0	0	0	0.716903	0.605429	0.398813	0.790426	0.919087
	CbPt+NCZ+MG132	0.769	0.734	0.68062	0	0	0	0.409791	0.584332	0.471501	0	0	0	0	0	0	0	0	0	0	0	0	0.150292	0.33601	0.384173	0.302049	0.293885
	CbPt+NCZ+Etopo	0.769	0.734	0.715191	0	0	0	0.409791	0.642706	0.78185	0	0	0	0	0	0	0	0	0	0	0	0	0.292014	0.453784	0.403687	0.558694	0.510098
	CbPt+MG132+Etopo	0.769	0.68062	0.715191	0	0	0	0.584332	0.642706	0.722883	0	0	0	0	0	0	0	0	0	0	0	0	0.495065	0.521039	0.374329	0.662587	0.725248
	NCZ+MG132+Etopo	0.734	0.68062	0.715191	0	0	0	0.471501	0.78185	0.722883	0	0	0	0	0	0	0	0	0	0	0	0	0.296993	0.516223	0.357291	0.685369	0.74585
Quadruplets	CPT+CisPt+CbPt+NCZ	0.77	0.8193	0.769	0.734	0	0	0.666937	0.581046	0.657481	0.730522	0.715535	0.409791	0	0	0	0	0	0	0	0	0	0.142268	0.379317	0.356087	0.457194	0.430421
	CPT+CisPt+CbPt+MG132	0.77	0.8193	0.769	0.68062	0	0	0.666937	0.581046	0.662534	0.730522	0.742104	0.584332	0	0	0	0	0	0	0	0	0	0.187877	0.433265	0.330191	0.644524	0.745989
	CPT+CisPt+CbPt+Etopo	0.77	0.8193	0.769	0.715191	0	0	0.666937	0.581046	0.513358	0.730522	0.683271	0.642706	0	0	0	0	0	0	0	0	0	0.10007	0.399624	0.346962	0.506752	0.53014
	CPT+CisPt+NCZ+MG132	0.77	0.8193	0.734	0.68062	0	0	0.666937	0.657481	0.662534	0.715535	0.742104	0.471501	0	0	0	0	0	0	0	0	0	0.167763	0.417431	0.315162	0.646123	0.732297
	CPT+CisPt+NCZ+Etopo	0.77	0.8193	0.734	0.715191	0	0	0.666937	0.657481	0.513358	0.715535	0.683271	0.78185	0	0	0	0	0	0	0	0	0	0.147561	0.441481	0.331171	0.675668	0.784573
	CPT+CisPt+MG132+Etopo	0.77	0.8193	0.68062	0.715191	0	0	0.666937	0.662534	0.513358	0.742104	0.683271	0.722883	0	0	0	0	0	0	0	0	0	0.159691	0.436462	0.307086	0.701601	0.881698
	CPT+CbPt+NCZ+MG132	0.77	0.769	0.734	0.68062	0	0	0.581046	0.657481	0.662534	0.409791	0.584332	0.471501	0	0	0	0	0	0	0	0	0	0.161115	0.305728	0.295813	0.338025	0.326566
	CPT+CbPt+NCZ+Etopo	0.77	0.769	0.734	0.715191	0	0	0.581046	0.657481	0.513358	0.409791	0.642706	0.78185	0	0	0	0	0	0	0	0	0	0.137426	0.343087	0.310839	0.46555	0.417967
	CPT+CbPt+MG132+Etopo	0.77	0.769	0.68062	0.715191	0	0	0.581046	0.662534	0.513358	0.584332	0.642706	0.722883	0	0	0	0	0	0	0	0	0	0.250584	0.377161	0.288233	0.569348	0.64579
	CPT+NCZ+MG132+Etopo	0.77	0.734	0.68062	0.715191	0	0	0.657481	0.662534	0.513358	0.471501	0.78185	0.722883	0	0	0	0	0	0	0	0	0	0.211327	0.390597	0.275114	0.685105	0.787335
	CisPt+CbPt+NCZ+MG132	0.8193	0.769	0.734	0.68062	0	0	0.730522	0.715535	0.742104	0.409791	0.584332	0.471501	0	0	0	0	0	0	0	0	0	0.101982	0.352488	0.314753	0.437153	0.442073
	CisPt+CbPt+NCZ+Etopo	0.8193	0.769	0.734	0.715191	0	0	0.730522	0.715535	0.683271	0.409791	0.642706	0.78185	0	0	0	0	0	0	0	0	0	0.210884	0.418972	0.33074	0.649555	0.672327
	CisPt+CbPt+MG132+Etopo	0.8193	0.769	0.68062	0.715191	0	0	0.730522	0.742104	0.683271	0.584332	0.642706	0.722883	0	0	0	0	0	0	0	0	0	0.546191	0.465026	0.306687	0.790919	1.06915
	CisPt+NCZ+MG132+Etopo	0.8193	0.734	0.68062	0.715191	0	0	0.715535	0.742104	0.683271	0.471501	0.78185	0.722883	0	0	0	0	0	0	0	0	0	0.368874	0.458974	0.292729	0.834168	1.12832
	CbPt+NCZ+MG132+Etopo	0.769	0.734	0.68062	0.715191	0	0	0.409791	0.584332	0.642706	0.471501	0.78185	0.722883	0	0	0	0	0	0	0	0	0	0.105353	0.344855	0.274757	0.506613	0.543263
Quintuplets	CPT+CisPt+CbPt+NCZ+MG132	0.77	0.8193	0.769	0.734	0.68062	0	0.666937	0.581046	0.657481	0.662534	0.730522	0.715535	0.742104	0.409791	0.584332	0.471501	0	0	0	0	0	0.223011	0.293228	0.24236	-0.00465989	0.519325
	CPT+CisPt+CbPt+NCZ+Etopo	0.77	0.8193	0.769	0.734	0.715191	0	0.666937	0.581046	0.657481	0.513358	0.730522	0.715535	0.683271	0.409791	0.642706	0.78185	0	0	0	0	0	0.269077	0.313176	0.25467	-0.017052	0.582399
	CPT+CisPt+CbPt+MG132+Etopo	0.77	0.8193	0.769	0.68062	0.715191	0	0.666937	0.581046	0.662534	0.513358	0.730522	0.742104	0.683271	0.584332	0.642706	0.722883	0	0	0	0	0	0.426142	0.339304	0.236149	0.104117	1.00646
	CPT+CisPt+NCZ+MG132+Etopo	0.77	0.8193	0.734	0.68062	0.715191	0	0.666937	0.657481	0.662534	0.513358	0.715535	0.742104	0.683271	0.471501	0.78185	0.722883	0	0	0	0	0	0.264266	0.346529	0.225401	0.0569424	1.25919
	CPT+CbPt+NCZ+MG132+Etopo	0.77	0.769	0.734	0.68062	0.715191	0	0.581046	0.657481	0.662534	0.513358	0.409791	0.584332	0.642706	0.471501	0.78185	0.722883	0	0	0	0	0	0.171563	0.270183	0.211563	0.0329348	0.562745
	CisPt+CbPt+NCZ+MG132+Etopo	0.8193	0.769	0.734	0.68062	0.715191	0	0.730522	0.715535	0.742104	0.683271	0.409791	0.584332	0.642706	0.471501	0.78185	0.722883	0	0	0	0	0	0.197833	0.322892	0.225109	0.101796	0.952916
Sextuplet	CPT+CisPt+CbPt+NCZ+MG132+Etopo	0.77	0.8193	0.769	0.734	0.68062	0.715191	0.666937	0.581046	0.657481	0.662534	0.513358	0.730522	0.715535	0.742104	0.683271	0.409791	0.584332	0.642706	0.471501	0.78185	0.722883	0.292068	0.248203	0.173334	0.648022	1.04354

## Sheet: HeLa_MAT
		s1	s2	s3	s4	s5	s6	p1	p2	p3	p4	p5	p6	p7	p8	p9	p10	p11	p12	p13	p14	p15	exp result	Pair Model	Bliss	Isserlis	Regression
Triplets	CPT+CisPt+CbPt	0.733111	0.647054	0.26648	0	0	0	0.619416	0.0867168	0.112847	0	0	0	0	0	0	0	0	0	0	0	0	0.0754092	0.0778551	0.126408	0.0510855	0.0479513
	CPT+CisPt+NCZ	0.733111	0.647054	0.83323	0	0	0	0.619416	0.663889	0.872262	0	0	0	0	0	0	0	0	0	0	0	0	0.602942	0.598911	0.395253	0.794647	0.907507
	CPT+CisPt+MG132	0.733111	0.647054	0.701718	0	0	0	0.619416	0.75524	0.795654	0	0	0	0	0	0	0	0	0	0	0	0	0.546361	0.610093	0.332869	0.840902	1.1182
	CPT+CisPt+Etopo	0.733111	0.647054	0.708499	0	0	0	0.619416	0.600229	0.631025	0	0	0	0	0	0	0	0	0	0	0	0	0.413939	0.484365	0.336085	0.617677	0.698066
	CPT+CbPt+MG132	0.733111	0.26648	0.701718	0	0	0	0.0867168	0.75524	0.24652	0	0	0	0	0	0	0	0	0	0	0	0	0.0843015	0.127063	0.137087	0.168659	0.117773
	CPT+CbPt+Etopo	0.733111	0.26648	0.708499	0	0	0	0.0867168	0.600229	0.174831	0	0	0	0	0	0	0	0	0	0	0	0	0.0245202	0.0953937	0.138412	0.0727346	0.0657455
	CPT+NCZ+MG132	0.733111	0.83323	0.701718	0	0	0	0.663889	0.75524	0.778144	0	0	0	0	0	0	0	0	0	0	0	0	0.626131	0.624626	0.428644	0.808328	0.910213
	CPT+NCZ+Etopo	0.733111	0.83323	0.708499	0	0	0	0.663889	0.600229	0.771989	0	0	0	0	0	0	0	0	0	0	0	0	0.544352	0.554641	0.432787	0.670874	0.710804
	CPT+MG132+Etopo	0.733111	0.701718	0.708499	0	0	0	0.75524	0.600229	0.834212	0	0	0	0	0	0	0	0	0	0	0	0	0.63542	0.614949	0.364478	0.838892	1.03754
	CisPt+CbPt+MG132	0.647054	0.26648	0.701718	0	0	0	0.112847	0.795654	0.24652	0	0	0	0	0	0	0	0	0	0	0	0	0.0960965	0.148776	0.120995	0.208734	0.182935
	CisPt+CbPt+Etopo	0.647054	0.26648	0.708499	0	0	0	0.112847	0.631025	0.174831	0	0	0	0	0	0	0	0	0	0	0	0	0.0688461	0.111578	0.122164	0.116904	0.101908
	CisPt+NCZ+MG132	0.647054	0.83323	0.701718	0	0	0	0.872262	0.795654	0.778144	0	0	0	0	0	0	0	0	0	0	0	0	0.743505	0.734879	0.378327	1.02189	1.42746
	CisPt+NCZ+Etopo	0.647054	0.83323	0.708499	0	0	0	0.872262	0.631025	0.771989	0	0	0	0	0	0	0	0	0	0	0	0	0.635579	0.651857	0.381983	0.879337	1.1124
	CisPt+MG132+Etopo	0.647054	0.701718	0.708499	0	0	0	0.795654	0.631025	0.834212	0	0	0	0	0	0	0	0	0	0	0	0	0.611278	0.647178	0.321694	0.902914	1.30198
	CbPt+MG132+Etopo	0.26648	0.701718	0.708499	0	0	0	0.24652	0.174831	0.834212	0	0	0	0	0	0	0	0	0	0	0	0	0.190351	0.189615	0.132485	0.254672	0.271382
	NCZ+MG132+Etopo	0.83323	0.701718	0.708499	0	0	0	0.778144	0.771989	0.834212	0	0	0	0	0	0	0	0	0	0	0	0	0.714967	0.707903	0.414254	0.959615	1.20971
Quadruplets	CPT+CisPt+CbPt+MG132	0.733111	0.647054	0.26648	0.701718	0	0	0.619416	0.0867168	0.75524	0.112847	0.795654	0.24652	0	0	0	0	0	0	0	0	0	0.0253712	0.0964744	0.0887027	0.129516	0.11412
	CPT+CisPt+CbPt+Etopo	0.733111	0.647054	0.26648	0.708499	0	0	0.619416	0.0867168	0.600229	0.112847	0.631025	0.174831	0	0	0	0	0	0	0	0	0	0.024709	0.0737653	0.0895599	0.0516277	0.0500414
	CPT+CisPt+NCZ+MG132	0.733111	0.647054	0.83323	0.701718	0	0	0.619416	0.663889	0.75524	0.872262	0.795654	0.778144	0	0	0	0	0	0	0	0	0	0.4834	0.551482	0.277356	1.11428	2.18031
	CPT+CisPt+NCZ+Etopo	0.733111	0.647054	0.83323	0.708499	0	0	0.619416	0.663889	0.600229	0.872262	0.631025	0.771989	0	0	0	0	0	0	0	0	0	0.408623	0.471592	0.280036	0.860598	1.33743
	CPT+CbPt+MG132+Etopo	0.733111	0.26648	0.701718	0.708499	0	0	0.0867168	0.75524	0.600229	0.24652	0.174831	0.834212	0	0	0	0	0	0	0	0	0	0.0313035	0.112224	0.0971261	0.158096	0.149824
	CPT+NCZ+MG132+Etopo	0.733111	0.83323	0.701718	0.708499	0	0	0.663889	0.75524	0.600229	0.778144	0.771989	0.834212	0	0	0	0	0	0	0	0	0	0.772806	0.53229	0.303694	0.996538	1.63521
	CisPt+CbPt+MG132+Etopo	0.647054	0.26648	0.701718	0.708499	0	0	0.112847	0.795654	0.631025	0.24652	0.174831	0.834212	0	0	0	0	0	0	0	0	0	0.0397617	0.126766	0.0857248	0.217354	0.2772
	CisPt+NCZ+MG132+Etopo	0.647054	0.83323	0.701718	0.708499	0	0	0.872262	0.795654	0.631025	0.778144	0.771989	0.834212	0	0	0	0	0	0	0	0	0	0.804422	0.603191	0.268045	1.29683	3.05458
Quintuplets	CPT+CisPt+CbPt+MG132+Etopo	0.733111	0.647054	0.26648	0.701718	0.708499	0	0.619416	0.0867168	0.75524	0.600229	0.112847	0.795654	0.631025	0.24652	0.174831	0.834212	0	0	0	0	0	-0.000264427	0.0839216	0.0628458	0.540414	0.199832
	CPT+CisPt+NCZ+MG132+Etopo	0.733111	0.647054	0.83323	0.701718	0.708499	0	0.619416	0.663889	0.75524	0.600229	0.872262	0.795654	0.631025	0.778144	0.771989	0.834212	0	0	0	0	0	0.57942	0.44974	0.196506	0.534979	5.39156
