# Supplementary material for: Prediction of drug cocktail effects when the number of measurements is limited
Source: PLoS Biol. 2017 Oct 26;15(10):e2002518. doi: 10.1371/journal.pbio.2002518 (PMC5675459; doi:10.1371/journal.pbio.2002518)
Supplement: S1 Code — (M) [file pbio.2002518.s009.m]

clear;
close all;

% upload data
load('hela_mat');
load('h1299_mat');

load('h1299_std');
load('hela_std');
hela_std(hela_std(:,1)==0,:)=[];


alpha=0:0.05:1;


h1299_mat(h1299_mat==0)=1;
hela_mat(hela_mat==0)=1;


figure;
sp=1;
for i_drugs=3:5 % for triplets, quadruplets and quintuplets
    std_mat=[h1299_std; hela_std];

    singles=[h1299_mat(:, 1:6); hela_mat(:, 1:6)];
    pairs=[h1299_mat(:, 7:21); hela_mat(:, 7:21)];
    exp=[h1299_mat(:, 22); hela_mat(:, 22)];
    
    % Multiply all singles 
    pi_si=ones(size(singles, 1), 1);
    for i=1:6
        pi_si=pi_si.*singles(:,i);
    end
    
    % Multiply all pairs 
    pi_sij=ones(size(singles, 1), 1);
    for i=1:15
        pi_sij=pi_sij.*pairs(:,i);
    end
    
    % the number of drugs in every combination
    M=zeros(size(singles, 1), 1);
    for i=1:size(singles, 1)
        M(i)=6-sum(singles(i,:)==1);
    end
    
    
    % extracting all data for M drugs
    n_drugs=i_drugs;
    inds=M==n_drugs; 
    pi_sij=pi_sij(inds);
    pi_si=pi_si(inds);
    exp=exp(inds);
    M=M(inds);
    std_mat=std_mat(inds, :);

    
    % for every M calculate the model accross different alpha's and stats
    stats_alpha_mat=zeros(1,length(alpha));
    for i_alpha=1:length(alpha)
        
        model=(pi_sij.^alpha(i_alpha)).*(pi_si.^(1-(M-1).*alpha(i_alpha)));
        
        y=mean(exp);
        SS_tot=sum((exp-y).^2);
        SS_res=sum((exp-model).^2);
        
        rs=1-SS_res/SS_tot;
        EV=1-var(exp-model)./var(exp(:,1));
        RMS=sqrt(mean((exp-model).^2));
        
        stats_alpha_mat(i_alpha)=rs;
    end
    
    
    
   % finding the maximal alpha 
    [~, max_i]=max(stats_alpha_mat);
    
    
    subplot(3,3,sp);
    best_a=alpha(max_i);
    best_b=1-(n_drugs-1)*best_a;
    
    plot(-1.5:0.5:1.5, -1.5:0.5:1.5, 'k-'); % plot x=y line
    hold on
    plot(exp, (pi_sij.^best_a).*(pi_si.^best_b), 'O'); % plot the exp vs best alpha model
    axis square
    hold on
    plot(exp, pi_sij.^(1/(n_drugs-1)), '*');  % plot the exp vs pair model
    hold on
    plot(exp, pi_si, '^');  % plot the exp vs bliss model
    
   
    model=(pi_sij.^best_a).*(pi_si.^best_b);
    y=mean(exp);
    SS_tot=sum((exp-y).^2);
    SS_res=sum((exp-model).^2);
    
    rs_best_a_b=1-SS_res/SS_tot;
    
    model=pi_si;
    SS_res=sum((exp-model).^2);
    rs_bliss=1-SS_res/SS_tot;
    
    model=(pi_sij).^(1/(n_drugs-1));
    SS_res=sum((exp-model).^2);
    rs_pairs=1-SS_res/SS_tot;
    
    
    
    str_pairs=['Pairs \alpha=', num2str(1/(n_drugs-1)), ' \beta=0  R^2=', num2str(rs_pairs)];
    str_bliss=['Bliss  \alpha=0 \beta=1 R^2=', num2str(rs_bliss)];
    
    str_a_b=['Maximal R^2 \alpha=',num2str(best_a), ' \beta=',num2str(best_b),' R^2=', num2str(rs_best_a_b)];
    
    str1='x=y';
    
    legend(str1, str_a_b, str_pairs, str_bliss);
    grid on
    xlabel('exp');
    ylabel('model');
    
    
    sp=sp+1;
    subplot(3,3,sp:sp+1);
    plot(alpha, stats_alpha_mat, '-', 'LineWidth', 2);
    [~, max_i]=max(stats_alpha_mat);
    hold on;
    plot(repmat(alpha(max_i), 1,length(min(stats_alpha_mat)-5:max(stats_alpha_mat)+5)), min(stats_alpha_mat)-5:max(stats_alpha_mat)+5, 'r-');
    title(['Max R^2 \alpha=', num2str(alpha(max_i))]);
    ylim([0 1]);
    grid on
    xlabel('\alpha');
    ylabel('R^2')
    sp=sp+2;
    
end
